# Supplementary material for: Decreased Expression of the High Mobility Group Box 1 (HMGB1) Gene in Peripheral Blood in Patients with Mild or Moderate Clostridioides difficile Infection
Source: Microorganisms. 2020 Aug 11;8(8):1217. doi: 10.3390/microorganisms8081217 (PMC7464922; doi:10.3390/microorganisms8081217)
Supplement: Supplementary file 1 [file microorganisms-08-01217-s001.zip]

Archive with 2 entries (1 files):
- microorganisms-889824-supplementary/
- microorganisms-889824-supplementary/Research data.xlsx
