# Supplementary material for: Decreased Expression of the High Mobility Group Box 1 (HMGB1) Gene in Peripheral Blood in Patients with Mild or Moderate Clostridioides difficile Infection
Source: Microorganisms. 2020 Aug 11;8(8):1217. doi: 10.3390/microorganisms8081217 (PMC7464922; doi:10.3390/microorganisms8081217)
Supplement: Supplementary file 1 [file microorganisms-08-01217-s001.zip › microorganisms-889824-supplementary/Research data.xlsx]

## Sheet: Arkusz1
Sex	Age	Group	WBC	Neu	creatinin	albumin	CRP	Cq HMGB1_rep1	Cq HMGB1_rep2	Cq HMGB1_rep3	Cq Mean HMGB1	Cq GAPDH_rep1	Cq GAPDH_rep2	Cq GAPDH_rep3	Cq Mean GAPDH	Cq ACTB_rep1	Cq ACTB_rep2	Cq ACTB_rep 3	Cq Mean ACTB	Geometric Mean of GAPDH & ACTB	HMGB1	Normalized expression
																					ΔCq=(Cq HMGB1 - Cq GAPDH&ACTB)	ratio HMGB1 =2^(-ΔCq)
2	60	CDI	1.6	9.7	60	19.6	64	27.6308	27.6356	27.5197	27.5954	28.6641	28.5467	28.5064	28.5724	22.4099	22.4092	22.4722	22.4304	25.3158	2.27954	0.205963
1	65	kontrola	8	4.4	61	35.1	3.8	27.6778	27.5231	27.4908	27.5639	27.1374	27.1315	27.1126	27.1272	21.4055	21.341	21.3906	21.379	24.0822	3.48171	0.0895163
1	64	kontrola	6.4	2.8	61	44	2.8	28.199	28.1424	28.1691	28.1702	29.1507	29.3205	29.1549	29.2087	23.2005	23.1277	23.13	23.1527	26.005	2.16516	0.222957
1	65	kontrola	5.2	2.8	90	41.6	5.7	25.0048	24.9661	24.9418	24.9709	24.3668	24.3946	24.3545	24.372	19.2413	19.1992	19.1459	19.1955	21.6294	3.34148	0.098654
2	68	kontrola	5.6	2.7	92		1	26.4113	26.3988	26.4166	26.4089	26.3247	26.3429	26.2456	26.3044	20.8204	20.9048	20.947	20.8907	23.4418	2.96715	0.127879
2	71	CDI	4.6	2.8	48	33	11.8	25.6078	25.5439	25.6418	25.5978	25.7117	25.5211	25.6343	25.6224	20.0033	20.0862	20.0278	20.0391	22.6594	2.93841	0.130452
2	65	kontrola	4.9	2.9	90	42.6	1	25.3589	25.2823	25.3314	25.3242	24.3657	24.3613	24.2754	24.3341	19.1029	19.0531	19.1768	19.111	21.565	3.75921	0.0738525
1	88	CDI	7.8	4.4	60	21.5	121	24.6124	24.598	24.5984	24.6029	23.3521	23.3176	23.3388	23.3362	18.5623	18.5515	18.582	18.5653	20.8145	3.78846	0.0723704
1	67	cdi	15.7	13.4	109	27	95	26.019	25.8338	25.5852	25.8127	24.0465	24.1715	24.1013	24.1064	18.884	18.9144	19.0888	18.9624	21.3803	4.43241	0.0463141
1	92	kontrola	8.6	4.4	105	37.1	3.5	25.5658	25.3758	25.3986	25.4467	24.9275	24.9749	24.8817	24.928	19.9229	19.8599	20.0302	19.9377	22.2936	3.15308	0.112416
1	66	kontrola	5.2	2.8	67	41.4	3.5	26.2301	26.0829	26.0529	26.122	26.1055	26.1628	26.0755	26.1146	21.2392	21.2272	21.3462	21.2709	23.5686	2.55332	0.170362
1	91	CDI	14.6	10.1	84	30.8	30	25.975	25.869	25.8167	25.8869	25.1086	25.0434	25.1829	25.1116	20.0184	20.0501	20.0629	20.0438	22.4351	3.45184	0.0913887
1	52	CDI	7.6	4.5	124	28.9	3.7	25.6462	25.4695	25.4427	25.5194	24.3195	24.4638	24.4554	24.4129	19.2516	19.1961	19.3737	19.2738	21.6917	3.82778	0.0704245
2	73	CDI	22.9	20.5	79	24.1	127	25.7221	25.5896	25.5293	25.6137	24.2059	24.1942	24.2263	24.2088	19.1269	19.0327	19.1214	19.0937	21.4997	4.11401	0.0577511
1	65	kontrola	5.3	3.6	56	36.8	13.4	25.1389	25.1853	25.141	25.1551	24.5681	24.5822	24.4284	24.5262	19.3693	19.4002	19.5553	19.4416	21.8364	3.31862	0.100229
1	70	kontrola	6.6	2.8	84	44.4	2.9	26.2735	26.1448	26.3208	26.2464	26.0938	26.1394	26.0387	26.0906	20.3719	20.2821	20.4748	20.3763	23.0571	3.18929	0.109629
2	64	CDI	9.2	5.2	75	37	79	25.4051	25.3698	25.3977	25.3909	24.6564	24.8049	24.5859	24.6824	19.4115	19.3718	19.575	19.4528	21.9121	3.47875	0.0897001
1	72	CDI	12.3	9.2	42	30	63	25.2771	25.2739	25.1793	25.2434	23.5881	23.5665	23.5311	23.5619	18.8778	18.9066	18.9106	18.8983	21.1017	4.14174	0.0566514
1	64	kontrola	6.3	3.5	70	29.4	7.4	25.4774	25.3679	25.4579	25.4344	25.6395	25.7473	26.0233	25.8034	20.1183	20.0735	20.1386	20.1101	22.7796	2.65483	0.158788
2	61	kontrola	4.5	1.8	75	42.2	1	25.0913	25.1161	25.1668	25.1247	25.0926	24.8905	24.7849	24.9227	19.4521	19.5909	19.5306	19.5245	22.0591	3.06565	0.11944
2	48	kontrola	5.3	2.3	88		1	24.7867	24.7465	24.7585	24.7639	24.9445	24.9013	24.8291	24.8916	19.2559	19.3336	19.3531	19.3142	21.9263	2.8376	0.139893
2	66	kontrola	5.8	3.4	75	41.7	1	25.2733	25.2667	25.2679	25.2693	25.2155	25.2569	25.2236	25.232	19.4521	19.474	19.5332	19.4864	22.1739	3.09542	0.117
1	88	CDI	18.1	16.7	128	22	129	25.5143	25.3426	25.4206	25.4259	24.4594	24.5308	24.5903	24.5269	19.1283	19.0692	19.2669	19.1548	21.675	3.75083	0.0742826
1	90	CDI	8.6	6.9	96	26.3	120	25.6282	25.6485	25.4786	25.5851	24.2039	24.2232	24.0944	24.1739	19.1905	19.0885	19.063	19.114	21.4956	4.08953	0.0587394
1	88	CDI	8		114	34.9	11	25.2334	25.2081	25.0459	25.1625	24.2752	24.2659	24.2587	24.2666	19.0395	19.0852	19.0511	19.0586	21.5055	3.65696	0.0792764
2	29	CDI	6.8	4.2	54		18	25.2728	25.2267	25.1479	25.2158	24.5602	24.3992	24.518	24.4925	19.3736	19.427	19.3528	19.3844	21.7893	3.42652	0.0930067
1	72	CDI	8.3	5.3	74	35.1	12	25.1527	25.1402	25.1101	25.1344	24.6217	24.5719	24.6893	24.6277	19.3036	19.3213	19.3331	19.3193	21.8126	3.32177	0.100011
2	73	kontrola	2.9	1.8	78	35.8	1.2	26.0758	26.0541	26.1051	26.0783	25.3088	25.3315	25.3301	25.3235	19.8822	19.7655	19.8212	19.823	22.4051	3.67327	0.0783852
1	89	kontrola	8.9	6.3	71		14	26.3361	26.2554	26.2131	26.2682	25.9429	25.9595	25.9486	25.9503	20.3934	20.3881	20.3869	20.3895	23.0025	3.26575	0.103971
1	84	CDI	5.7	3.6	82	23	226	25.4039	25.4086	25.3575	25.39	23.9546	23.8033	23.9945	23.9174	19.0808	19.109	19.0582	19.0826	21.3637	4.0263	0.061371
2	69	CDI	7.6	5.1	127	27.2	82	26.0651	26.0081	25.9554	26.0095	25.5699	25.5127	25.5184	25.5337	19.8781	19.9887	19.9895	19.9521	22.571	3.43853	0.0922358
2	76	CDI	5.5	3.5	122	21.1	228	25.1691	25.1089	25.0486	25.1089	23.5595	23.6792	23.5769	23.6052	18.7915	18.9594	18.8388	18.8633	21.1014	4.00746	0.0621776
1	64	CDI	11.2	8.2	38	28.6	6.4	26.1644	26.1608	26.1439	26.1564	25.1037	25.1025	25.1695	25.1252	19.8238	19.8928	19.8714	19.8626	22.3395	3.81687	0.070959
2	85	CDI	12.3	10.9	80	26	222	25.9541	25.8652	25.8408	25.8867	24.2191	24.0804	24.3109	24.2035	19.1132	19.1335	19.0727	19.1065	21.5045	4.38217	0.047955
2	69	kontrola	4.9	2.2	101		1	25.2259	25.193	25.1331	25.184	24.5968	24.6289	24.4984	24.5747	19.4274	19.541	19.5217	19.4967	21.8889	3.29507	0.101879
2	55	kontrola	8.3	4.1	93		1	27.7382	27.5937	27.5568	27.6296	27.4411	27.4921	27.5638	27.499	21.554	21.5561	21.5489	21.553	24.3451	3.28443	0.102633
1	71	kontrola	4.1	1.7	60	40.6	4.9	27.1295	27.0428	27.1084	27.0936	27.4349	27.5532	27.5749	27.521	21.4791	21.5324	21.5274	21.513	24.3323	2.76133	0.147488
1	69	kontrola	5.8	3.7	72	41	1	26.772	26.6961	26.634	26.7007	26.5877	26.6233	26.71	26.6404	20.8719	20.8024	20.8747	20.8497	23.5678	3.13288	0.114001
1	60	cdi	8.9	5	266	35	49	27.1575	27.1416	27.1873	27.1621	27.4766	27.5992	27.504	27.5266	21.3706	21.5258	21.4784	21.4582	24.3038	2.85838	0.137893
2	71	kontrola	4.3	2.3	90		1	25.4498	25.3758	25.3301	25.3852	25.6051	25.5682	25.5645	25.5793	19.7951	19.7612	19.8241	19.7935	22.5012	2.88409	0.135457
1	69	CDI	5	2.5	58	27.8	27	27.5597	27.5707	27.4155	27.5153	26.6814	26.6793	26.7377	26.6995	21.1546	21.2898	21.2367	21.227	23.8065	3.70881	0.0764783
2	70	kontrola	4.9	0.9	75		50	26.3887	26.3974	26.3474	26.3778	24.3502	24.429	24.3628	24.3807	19.9203	19.9474	19.9595	19.9424	22.0501	4.32769	0.0498008
2	75	kontrola	9.9	7	70	29.1		27.0997	27.1087	27.0724	27.0936	24.8655	24.9099	24.8774	24.8842	19.8051	19.8345	19.8062	19.8153	22.2056	4.88801	0.0337725
2	56	kontrola	5.9	3.1	80	43.7		26.1198	26.1049	25.9757	26.0668	25.6764	25.7117	25.5436	25.6439	20.2144	20.4122	20.3063	20.311	22.8222	3.24464	0.105503
2	72	kontrola	7.8	4.5	67	34.8	1	26.5131	26.4652	26.5769	26.5184	26.4307	26.2662	26.2377	26.3115	20.5096	20.5376	20.6279	20.5583	23.2577	3.26065	0.104339
2	72	kontrola	6.2	2.5	76	31.7	2.2	25.3751	25.3088	25.3458	25.3432	24.8778	24.7435	24.7959	24.8058	19.6153	19.5841	19.5921	19.5972	22.0482	3.295	0.101884
2	67	cdi	11.7	7.3	121	30.2	27	29.2333	29.2458	29.2547	29.2446	29.3422	29.2567	29.2995	29.2995	22.5138	22.6865	22.4252	22.5419	25.6995	3.54511	0.0856672
2	69	cdi	6.3	4.3	84	39.2	3.9	27.7827	27.7599	27.823	27.7885	26.2461	26.216	26.2776	26.2465	21.278	21.2549	21.2628	21.2652	23.625	4.16355	0.0558017
2	81	CDI	9.6	6	101	21.3	89	25.2681	25.2632	25.2183	25.2499	24.4494	24.2368	24.3134	24.3332	19.1317	19.2229	19.1246	19.1597	21.5921	3.65783	0.0792287
2	82	kontrola	5.9	2.9	76	40	2.9	25.425	25.4345	25.3989	25.4195	25.0612	24.9597	24.9013	24.9741	19.9765	19.8508	19.8827	19.9033	22.295	3.12446	0.114668
2	78	kontrola	7	4.1	121		2.6	26.2512	26.3189	26.3925	26.3209	25.7549	25.5563	25.3938	25.5683	20.1043	20.1618	20.185	20.1503	22.6983	3.62263	0.0811856
1	68	kontrola	5.3	3	58	33.6	1.4	25.8678	25.738	25.6049	25.7369	25.2533	25.1742	25.2215	25.2163	19.8205	19.8702	19.9554	19.882	22.3909	3.34604	0.0983427
2	77	cdi	13.1	9.7	183	33.5	40	25.432	25.5112	25.3227	25.422	24.723	24.4965	24.6368	24.6187	19.3516	19.3567	19.3488	19.3524	21.8273	3.59467	0.0827746
1	70	cdi	11	8.2	50	32.6	61	25.8048	25.4878	25.5672	25.62	24.8364	24.8722	24.871	24.8599	19.8123	19.9496	19.901	19.8876	22.2352	3.38476	0.0957384
1	70	cdi	10.5	7	47		53	26.0942	26.0371	26.0247	26.052	24.5347	24.3323	24.3906	24.4192	19.6184	19.569	19.6318	19.6064	21.8809	4.17113	0.055509
1 woman		kontrola=control group
2 man
